# Supplementary material for: Benzodiazepines and Mood Stabilizers in Schizophrenia Patients Treated with Oral versus Long-Acting Injectable Antipsychotics—An Observational Study
Source: Brain Sci. 2023 Jan 20;13(2):173. doi: 10.3390/brainsci13020173 (PMC9953951; doi:10.3390/brainsci13020173)
Supplement: Supplementary file 1 [file brainsci-13-00173-s001.zip]

Archive with 8 entries (8 files):
- Figure_S1_Age_group_distribution_of_LAI_and_OAP.jpg
- Figure_S2_Concomitant_treatment_LAI_versus_OAP.jpg
- References_BZD_MS_Final.docx
- Table_S1_Demographics and treatment characteristics of the study population.docx
- Table_S2_Mean antipsychotic dose and chlorpromazine equivalents.docx
- Table_S3_Table 3. Benzodiazepine types..docx
- Table_S4_Concomitant treatment by antipsychotic type..docx
- Table_S5_Monotherapy cases in the SGA-LAI group versus oral correspondents.docx
